# Supplementary material for: Optimizing Microneutralization and IFN-γ ELISPOT Assays to Evaluate Mpox Immunity
Source: Vaccines (Basel). 2024 Dec 31;13(1):27. doi: 10.3390/vaccines13010027 (PMC11769350; doi:10.3390/vaccines13010027)
Supplement: Supplementary file 1 [file vaccines-13-00027-s001.zip]

Archive with 1 entries (1 files):
- vaccines-3359229-supplementary.pdf
